# Supplementary material for: Artificial Intelligence Remote Patient Monitoring for Predicting Overall Survival for Patients Undergoing Radical Cystectomy for Bladder Cancer: Exploratory Analysis of the Prospective Trial
Source: JMIR AI. 2026 May 20;5:e68994. doi: 10.2196/68994 (PMC13189257; doi:10.2196/68994)
Supplement: Multimedia Appendix 5 [file ai-v5-e68994-s005.xlsx]

## Sheet: Table 1
				Baseline
Features				Survivors	Non-Survivors	P value
Demographics
	Age years, mean (IQR)			68 (63-73)	73 (70-77)	<0.001
	BMI kg/m^2, mean (IQR)			28 (25-30)	27 (24-30)	0.56
	Males, n (%)			173 (79)	25 (76)	0.8
	Females, n (%)			46 (21)	8 (24)	0.8
	ECOG, mean (IQR)			0.32 (0.0-0.0)	0.45 (0.0-1.0)	0.071
Clinical, n (%)
	Cancer type
		Urothelial carcinoma		206 (94)	28 (85)	0.12
		Squamous carcinoma		24 (11)	7 (21)	0.13
		Adenocarcinoma		7 (3)	0 (0)	0.63
		Other		23 (11)	3 (9)	1
	Therapy
		Chemotherapy <90 days preop		45 (21)	7 (21)	1
		Immunotherapy <90 days preop		2 (1)	1 (3)	0.85
Surgical
	Robotic surgery, n (%)			102 (47)	14 (24)	0.8
	Injury to other body parts, n (%)			8 (4)	1 (3)	1
	Margin clear, n (%)			206 (94)	28 (85)	0.12
	Duration (minutes), mean (IQR)			285 (240-335)	298 (216-330)	0.6
	Blood loss (ml), mean (IQR)			273 (200-600)	456 (225-550)	0.95
	Number of nodes resected, mean (IQR)			16 (11-20)	15 (9-20)	0.65
	Number of positive nodes, mean (IQR)			1 (0-0)	2 (0-2)	0.006
Inpatient stay, mean (IQR)
	Length of stay			10.0 (6.0-11.0)	13.6 (7.0-14.0)	0.038
	Nights in standard ward			7.9 (5.0-9.0)	10.2 (5.0-8.0)	0.44
	Nights in ICU			0.3 (0.0-0.0)	0.5 (0.0-0.0)	0.59
	Nights in HDU			1.6 (0.0-2.0)	1.2 (0.0-1.0)	0.57
	Number of theatre visits			1.1 (1.0-1.0)	1.0 (1.0-1.0)	0.28
	Days taken to returning to regular diet			6.0 (3.0-7.0)	8.4 (3.0-11.0)	0.041
Pathological
	T stage, n (%)
		Tx		1 (0)	0 (0)	1
		T0/Ta/Tis		83 (38)	5 (15)	0.018
		T1		37 (17)	5 (15)	1
		T2		48 (22)	5 (15)	0.51
		T3		40 (18)	13 (39)	0.011
		T4		10 (5)	5 (15)	0.045
	Other
		Flat carcinoma in situ, n (%)		83 (38)	9 (27)	0.41
		Tumour grade, mean (IQR)		2.9 (3.0-3.0)	3.0 (3.0-3.0)	0.57

## Sheet: Table 2
				Phase of collection
				Baseline				Post-op				Recovery				Endpoint
Features				Survivors	Non-Survivors	P value		Survivors	Non-Survivors	P value		Survivors	Non-Survivors	P value		Survivors	Non-Survivors	P value
Activity, mean (IQR)
	Daily step count x 0.001			6.6 (4.4-8.4)	6.4 (4.2-8.6)	0.87		2.0 (1.0-2.8)	1.5 (0.8-2.3)	0.11		4.8 (2.9-6.3)	3.4 (1.2-5.5)	0.018		6.2 (4.2-7.8)	5.2 (2.3-6.8)	0.14
	Chair to stand in 30 sec.			13.7 (11.0-16.0)	12.3 (10.0-14.0)	0.044		4.1 (0.0-8.0)	3.2 (0.0-5.2)	0.57		10.2 (7.5-14.0)	8.3 (7.0-10.0)	0.024		12.7 (11.0-16.0)	9.2 (6.8-12.0)	<.001
Quality of life, score mean (IQR)
	EQ-5D-5L
		Quality of Life (-0.285 worst, 1.0 best)		0.90 (0.86-1.0)	0.91 (0.84-1.0)	0.73		N/A	N/A	N/A		0.81 (0.74-0.94)	0.77 (0.71-0.87)	0.12		0.87 (0.81-1.0)	0.87 (0.79-1.0)	0.67
		EQ VAS (0 worst, 100 best)		80 (75-90)	82 (75-90)	0.97		N/A	N/A	N/A		71 (60-80)	62 (50-80)	0.054		80 (72-90)	72 (60-90)	0.059
	QLQ-C30 functioning (0 worst, 100 best)
		Global health		22 (8-33)	23 (17-33)	0.64		N/A	N/A	N/A		36 (25-50)	45 (27-62)	0.089		25 (17-33)	31 (17-42)	0.24
		Physical functioning		91 (87-100)	92 (87-100)	0.9		N/A	N/A	N/A		71 (60-87)	67 (53-81)	0.43		83 (80-93)	78 (67-93)	0.26
		Role functioning		86 (67-100)	88 (83-100)	0.55		N/A	N/A	N/A		54 (33-83)	53 (33-67)	0.85		80 (67-100)	72 (67-100)	0.21
		Emotional functioning		81 (73-100)	87 (83-100)	0.24		N/A	N/A	N/A		79 (67-100)	73 (60-98)	0.24		83 (75-100)	76 (58-89)	0.035
		Cognitive functioning		89 (83-100)	93 (83-100)	0.26		N/A	N/A	N/A		85 (67-100)	80 (67-100)	0.23		90 (83-100)	81 (67-100)	0.043
		Social functioning		83 (67-100)	91 (83-100)	0.12		N/A	N/A	N/A		63 (33-83)	63 (50-83)	0.9		78 (67-100)	79 (67-100)	0.72
	QLQ-C30 symptoms (0 best, 100 worst)
		Fatigue		20 (0-33)	16 (11-22)	0.48		N/A	N/A	N/A		42 (22-56)	47 (22-67)	0.47		26 (11-33)	27 (8-44)	0.76
		Nausea and vomiting		4 (0-0)	3 (0-0)	0.77		N/A	N/A	N/A		8 (0-17)	11 (0-17)	0.1		4 (0-0)	5 (0-0)	0.36
		Pain		13 (0-17)	15 (0-17)	0.56		N/A	N/A	N/A		26 (0-33)	33 (12-38)	0.32		15 (0-17)	16 (0-33)	0.59
		Dyspnoea		9 (0-0)	12 (0-25)	0.59		N/A	N/A	N/A		19 (0-33)	28 (0-42)	0.13		14 (0-33)	21 (0-33)	0.12
		Insomnia		27 (0-33)	23 (0-33)	0.53		N/A	N/A	N/A		32 (0-67)	26 (0-33)	0.25		22 (0-33)	31 (0-42)	0.2
		Appetite loss		9 (0-0)	11 (0-33)	0.085		N/A	N/A	N/A		26 (0-33)	39 (0-67)	0.11		1 (0-0)	24 (0-33)	0.03
		Constipation		12 (0-0)	28 (0-33)	<.001		N/A	N/A	N/A		36 (0-67)	49 (33-67)	0.091		22 (0-33)	25 (0-33)	0.55
		Diarrhoea		4 (0-0)	2 (0-0)	0.52		N/A	N/A	N/A		11 (0-33)	5 (0-0)	0.16		8 (0-0)	11 (0-0)	0.64
		Financial difficulty		13 (0-0)	8 (0-0)	0.42		N/A	N/A	N/A		18 (0-33)	8 (0-0)	0.13		14 (0-33)	8 (0-0)	0.49
	QLQ-BLM30 (0 best, 100 worst)
		Urinary problems		23 (7-36)	28 (11-40)	0.12		N/A	N/A	N/A		26 (1-43)	11 (0-15)	0.092		23 (11-35)	0 (0-0)	0.18
		Urostomy problems		N/A	N/A	N/A		N/A	N/A	N/A		12 (4-17)	14 (4-21)	0.28		11 (4-17)	10 (0-12)	0.35
		Future perspective		31 (17-42)	25 (8-33)	0.21		N/A	N/A	N/A		28(17-42)	31 (17-50)	0.77		22 (8-33)	27 (8-42)	0.22
		Abdominal problems		11 (0-12)	19 (9-25)	0.009		N/A	N/A	N/A		21 (12-25)	27 (12-38)	0.1		16 (12-25)	17 (12-25)	0.68
		Body image		11 (0-17)	9 (0-17)	0.78		N/A	N/A	N/A		21 (0-33	14 (0-25)	0.3		19 (0-25)	12 (0-37	0.075
		Catheter use problem		N/A	N/A	N/A		N/A	N/A	N/A		2 (0-0)	0 (0-0)	0.21		2 (0-0)	2 (0-0)	0.53

## Sheet: Table 3
				Phase of collection
				Baseline				Post-op				Recovery				Endpoint
				Survivors	Non-Survivors	P value		Survivors	Non-Survivors	P value		Survivors	Non-Survivors	P value		Survivors	Non-Survivors	P value
Daily step count over monitoring period x0.001, mean (IQR)
	Mean daily step count			6.6 (4.4-8.4)	6.4 (4.2-8.6)	0.87		2.0 (1.0-2.8)	1.5 (0.8-2.3)	0.11		4.8 (2.9-6.3)	3.4 (1.2-5.5)	0.018		6.2 (4.2-7.8)	5.2 (2.3-6.8)	0.14
	Min daily step count			3.7 (1.9-5.1)	3.9 (1.9-6.0)	0.73		1.0 (0.4-1.5)	0.8 (0.4-1.0)	0.23		2.7 (1.3-3.7)	2.0 (0.6-2.9)	0.052		3.4 (1.7-4.8)	3.0 (0.8-4.8)	0.35
	Max daily step count			9.8 (7.1-12.5)	9.4 (7.4-12.3)	0.92		3.0 (1.6-4.1)	2.3 (1.3-3.5)	0.075		7.4 (4.6-9.5)	4.9 (2.4-7.3)	0.005		9.1 (6.6-11.5)	6.8 (3.6-9.8)	0.003
	Standrad deviation			2.0 (1.2-2.8)	1.9 (1.1-2.4)	0.64		0.7 (0.3-0.8)	0.5 (0.3-0.7)	0.14		1.6 (0.8-2.1)	1.0 (0.5-1.0)	0.005		1.9 (1.1-2.4)	1.3 (0.7-1.4)	0.004
Recovery speed ratio, mean (IQR)
	Mean daily step count
		To Baseline		N/A	N/A	N/A		0.4 (0.2-0.4)	0.4 (0.1-0.3)	0.12		0.8 (0.5-0.9)	0.6 (0.2-0.8)	0.13		1.0 (0.7-1.2)	0.2 (0.4-1.0)	0.17
		To Post-op		N/A	N/A	N/A		N/A	N/A	N/A		3.4 (1.5-3.5)	3.4 (1.3-2.7)	0.55		4.6 (2.0-5.3)	4.5 (1.2-5.9)	0.77
		To Recovery		N/A	N/A	N/A		N/A	N/A	N/A		N/A	N/A	N/A		1.6 (1.0-1.8)	2.2 (0.5-1.5)	0.15
	Chair to stand in 30 sec
		To Baseline		N/A	N/A	N/A		0.4 (0.0-0.6)	0.2 (0.0-0.3)	0.27		0.8 (0.6-1.0)	0.7 (0.5-1.0)	0.31		1.0 (0.8-1.2)	0.7 (0.6-1.0)	0.007
		To Post-op		N/A	N/A	N/A		N/A	N/A	N/A		5.3 (1.1-10.0)	4.5 (1.0-8.0)	0.6		6.5 (1.4-12.0)	5.0 (1.3-10.0)	0.39
		To Recovery		N/A	N/A	N/A		N/A	N/A	N/A		N/A	N/A	N/A		1.7 (1.0-1.4)	0.9 (0.7-1.2)	0.03
Compliance (%) of wearing, mean (IQR)
	In each phase			69 (14-100)	74 (71-100)	0.6		73 (29-100)	65 (0-100)	0.44		73 (36-100)	57 (0-100)	0.073		63 (0-100)	57 (0-100)	0.43
	Overall of 4 phases			Survivor: 70 (50-89) Non-survivor: 63 (50-75) P value: 0.15
